# Supplementary material for: Genome-wide identification and expression analysis of the AS2/LOB gene family in physic nut
Source: Front Plant Sci. 2024 Dec 3;15:1504093. doi: 10.3389/fpls.2024.1504093 (PMC11649428; doi:10.3389/fpls.2024.1504093)
Supplement: Supplementary file 1 [file Table1.xlsx]

## Sheet: Sheet1
Table S1. Primers used in this study
Genes	Forward (5`→3`)	Reverse (5`→3`)
JcASL1	GTGAATATGCAATGCCAACAAG	GCTCTCATCAATGAAGCAAGGG
JcASL9	TTTATGGGTGTGTAGGGGCT	ATGACCAAAGCGACTCTCCTAC
JcASL12	GATCTCCTTCCTCTAGGCTTATTG	TAGCAGCGCCACATCTCTCC
JcASL18	ACCTTCGGGTTCGACAGACT	TTAGCAGCGCCACATCTCTC
JcASL22	CCCTCCTTCAAACACAAGTCGA	TATGGGTTCTTGACGATTATTGGA
JcASL26	CACAATCTCCATCTCTAACTCCGC	TAATCAGCAGCACTGGTTGGTT
JcActin	TAATGGTCCCTCTGGATGTG	AGAAAAGAAAAGAAAAAAGCAGC
