# Supplementary material for: Genome-wide identification and expression analysis of the AS2/LOB gene family in physic nut
Source: Front Plant Sci. 2024 Dec 3;15:1504093. doi: 10.3389/fpls.2024.1504093 (PMC11649428; doi:10.3389/fpls.2024.1504093)
Supplement: Supplementary file 2 [file Table2.xlsx]

## Sheet: Sheet1
Table S2. Summary of JcASL genes encoding ASL proteins in physic nut.
Genes	Gene ID	protein length (aa)	ORF length	pI	MW	Location	Domain	Group
			(bp)		(kDa)
JcASL1	JCGZ_05582	206	621	5.17	22.24	LG2	AS2/LOB	Class Ia
JcASL2	JCGZ_24763	242	729	5.12	27.68	LG2	AS2/LOB	Class Ib
JcASL3	JCGZ_10265	175	528	5.79	19.38	LG3	AS2/LOB	Class Ia
JcASL4	JCGZ_21506	349	1050	8.87	39.22	LG3	AS2/LOB	Class Ib
JcASL5	JCGZ_21800	219	660	8.38	23.98	LG3	AS2/LOB	Class Ia
JcASL6	JCGZ_17350	171	516	6.18	19.01	LG4	AS2/LOB	Class Ia
JcASL7	JCGZ_17334	207	624	8.62	22.44	LG4	AS2/LOB	Class Ia
JcASL8	JCGZ_15706	133	402	8.72	15.02	LG4	AS2/LOB	Class Ia
JcASL9	JCGZ_22638	146	441	6.81	15.97	LG5	AS2/LOB	Class Ia
JcASL10	JCGZ_11425	185	558	7.04	20.43	LG5	AS2/LOB	Class Ia
JcASL11	JCGZ_11566	291	876	5.43	32.45	LG5	AS2/LOB	Class Ib
JcASL12	JCGZ_08592	167	504	8.82	18.11	LG5	AS2/LOB	Class Ia
JcASL13	JCGZ_02678	259	780	6.39	28.57	LG6	AS2/LOB	Class Ia
JcASL14	JCGZ_17716	218	657	5.45	23.93	LG7	AS2/LOB	Class Ia
JcASL15	JCGZ_12348	304	915	6.36	33.93	LG7	AS2/LOB	Class Ia
JcASL16	JCGZ_12349	294	885	5.9	32.73	LG7	AS2/LOB	Class Ia
JcASL17	JCGZ_12350	293	882	5.91	32.77	LG7	AS2/LOB	Class Ia
JcASL18	JCGZ_14516	228	687	9.13	25.16	LG8	AS2/LOB	Class Ia
JcASL19	JCGZ_14515	243	732	8.51	25.17	LG8	AS2/LOB	Class Ia
JcASL20	JCGZ_02896	293	882	5.81	32.66	LG8	AS2/LOB	Class Ia
JcASL21	JCGZ_06675	215	648	5.91	23.62	LG10	AS2/LOB	Class Ia
JcASL22	XP_037492779	213	642	6.27	23.08	LG10	AS2/LOB	Class Ia
JcASL23	JCGZ_01420	213	642	5.1	23.46	LG10	AS2/LOB	Class Ia
JcASL24	JCGZ_01209	164	495	6.05	18.23	LG10	AS2/LOB	Class Ia
JcASL25	JCGZ_01229	191	576	8.51	21.55	LG10	AS2/LOB	Class Ia
JcASL26	JCGZ_03351	228	687	9.01	25.01	LG10	AS2/LOB	Class Ia
JcASL27	JCGZ_07664	260	783	5.89	29.07	LG11	AS2/LOB	Class Ib
JcASL28	JCGZ_13417	218	657	8.25	23.94	LG11	AS2/LOB	Class Ia
