# Supplementary material for: Genome-wide identification and expression analysis of the AS2/LOB gene family in physic nut
Source: Front Plant Sci. 2024 Dec 3;15:1504093. doi: 10.3389/fpls.2024.1504093 (PMC11649428; doi:10.3389/fpls.2024.1504093)
Supplement: Supplementary file 3 [file Table3.xlsx]

## Sheet: Sheet1
Table S3 Cis-acting element analysis of JcASL genes.
Classification	Element	Organism	Function	Gene name
				JcASL1	JcASL2	JcASL3	JcASL4	JcASL5	JcASL6	JcASL7	JcASL8	JcASL9	JcASL10	JcASL11	JcASL12	JcASL13	JcASL14	JcASL15	JcASL16	JcASL17	JcASL18	JcASL19	JcASL20	JcASL21	JcASL22	JcASL23	JcASL24	JcASL25	JcASL26	JcASL27	JcASL28
Plant growth and development	CAT-box	Arabidopsis thaliana	cis-acting regulatory element related to meristem expression										1			1			1			2							1
	CCGTCC-box	Petroselinum hortense	cis-acting regulatory element related to meristem specific activation					1
	O2-site	Zea mays	cis-acting regulatory element involved in zein metabolism regulation									1		2								1							1	3
	NON-box	Arabidopsis thaliana	cis-acting regulatory element related to meristem specific activation																											1
	GCN4-motif	Oryza sativa	cis-regulatory element involved in endosperm expression		1							1			1							1			1	1					1
	circadian	Lycopersicon esculentum	cis-acting regulatory element involved in circadian control			2			3					1											1		1
Phytohormone responsive	ABRE	Arabidopsis thaliana, Oryza sativa	cis-acting element involved in the abscisic acid responsiveness	3				5		4		3		6	3	4			2	1		7		2	1		5		3	4
	CGTCA-motif	Hordeum vulgare	cis-acting regulatory element involved in the MeJA-responsiveness		1		1			2	1	2						4				1			1	1			2	1	1
	TGACG-motif	Hordeum vulgare	cis-acting regulatory element involved in the MeJA-responsiveness		1		1			2	1	2						4				1			1				2		1
	GARE-motif	Brassica oleracea	gibberellin-responsive element					2							2
	P-box	Oryza sativa	gibberellin-responsive element			1	1			1	1		1			1	1					1	1	1	1
	TCA-element	Brassica oleracea, Nicotiana tabacum	cis-acting element involved in salicylic acid responsiveness				1		1		1	1	1		1			1				1
	SARE	Nicotiana tabacum	cis-acting element involved in salicylic acid responsiveness					1
	TGA-element	Brassica oleracea	auxin-responsive element	1
	AuxRR-core	Nicotiana tabacum	cis-acting regulatory element involved in auxin responsiveness														1
Stress	LTR	Hordeum vulgare	cis-acting element involved in low-temperature responsiveness	1								1		1	2					2							1		1	5
	TC-rich repeats	Nicotiana tabacum	cis-acting element involved in defense and stress responsiveness		1	2			1			2		1	1		1				2	1		1		1		2	1	1
	WUN-motif	Nicotiana glutinosa	wound-responsive element	1		1	1	1			1	3		5	1	2							1	2	2	1			1		1
	ARE	Zea mays	cis-acting regulatory element essential for the anaerobic induction	3	2		3	1	2	1	3		3		1	2	3	1		3		5	5		1	2	3	12	3	1	2
	MBS	Arabidopsis thaliana	MYB binding site involved in drought-inducibility	2		3						1	1	1	1	2	3	1				1		1	1	1		9		1
