# Supplementary material for: Genome-wide identification and expression analysis of the AS2/LOB gene family in physic nut
Source: Front Plant Sci. 2024 Dec 3;15:1504093. doi: 10.3389/fpls.2024.1504093 (PMC11649428; doi:10.3389/fpls.2024.1504093)
Supplement: Supplementary file 4 [file Table4.xlsx]

## Sheet: Sheet1
Table S4. Signal strength values for the expression of 28 JcASL genes in tested tissues (root, stem cortex, leaf, and seed) based on RNA-seq.
** "0.00" The expresion is not available
*TPM (number of transcripts per million tags).
Physic nut	Expression level in different tissues (TPM)*
Gene name	Roots	Stem cortex	Leaves	Seed 1	Seed 2
JcASL1	18.785	7.034	3.34	6.2025	4.71	9.87	2.49	3.18	4.59	0
JcASL2	0	0.066	0	0	0	15.84	71.64	24.94	14.27	3.79
JcASL3	5.2575	13.148	0	0.2775	0	0.46	5.26	1.59	0.85	1.32
JcASL4	0	0	0	0	0	3.9	17.7	8.31	3.4	0.49
JcASL5	4.81	0.17	0	0.1375	2.32	2.53	1.66	0.35	3.74	12.36
JcASL6	0	0.066	0	0	0	25.25	18.26	26.53	110.43	147.54
JcASL7	8.6425	0.23	0	0.1375	0.11	0	20.47	14.86	6.63	0
JcASL8	0	0	0	5.0925	0	3.67	176.47	76.76	45.53	4.12
JcASL9	53.935	40.678	5.085	2.6475	4.11667	15.15	0	0	0	0
JcASL10	3.555	7.884	0.215	1.105	0
JcASL11	0	0.066	0	1.245	0
JcASL12	25.5625	4.424	2.26	5.725	2.22667
JcASL13	0	0	0	7.1375	0
JcASL14	7.8825	0	0	0.485	0.176667
JcASL15	4.2575	0	0	0.51	0
JcASL16	3.13	0	0	0.295	0.163333
JcASL17	0	0	0	0	0
JcASL18	9.09	3.682	5.6425	2.36	4.11667
JcASL19	0.69	0.132	0.3025	28.3075	30.69
JcASL20	0	0	0	0	0
JcASL21	8.2775	3.874	3.07	0.115	0
JcASL22	28.3825	4.58	5.215	3.7425	6.46333
JcASL23	4.4425	0	0	0.13	0
JcASL24	3.6975	0	0	0	0.7
JcASL25	6.79	8.454	12.8825	1.37	0
JcASL26	31.27	4.786	5.3675	6.2325	2.11
JcASL27	0	0	0	0	0
JcASL28	0	0	0	0	0	4.59	121.7	97.81	53.34	14.34
